# Supplementary material for: Golgi localized β1-adrenergic receptors stimulate Golgi PI4P hydrolysis by PLCε to regulate cardiac hypertrophy
Source: eLife. 2019 Aug 21;8:e48167. doi: 10.7554/eLife.48167 (PMC6726460; doi:10.7554/eLife.48167)
Supplement: Figure 8—source data 1. [file elife-48167-fig8-data1.zip]

Archive with 9 entries (8 files):
- Fig 8A.pzfx
- __MACOSX/
- __MACOSX/._Fig 8A.pzfx
- Fig 8B.pzfx
- __MACOSX/._Fig 8B.pzfx
- Fig 8C.pzfx
- __MACOSX/._Fig 8C.pzfx
- Fig 8D.pzfx
- __MACOSX/._Fig 8D.pzfx
